# Supplementary material for: Genomic Insights into Carbapenem-Resistant Pseudomonas aeruginosa (CRPA): Resistome and Virulome Analysis Beyond Carbapenemases
Source: J Clin Med. 2026 Feb 24;15(5):1683. doi: 10.3390/jcm15051683 (PMC12985536; doi:10.3390/jcm15051683)
Supplement: Supplementary file 1 [file jcm-15-01683-s001.zip]

Archive with 1 entries (1 files):
- jcm-4102764-supplementary.pdf
